# Supplementary material for: Evaluation of a stepped, fixed-height magnification marker stand for use with a 100-mm marker in implant sizing prediction in 52 total hip replacement procedures in dogs
Source: PLoS One. 2023 Jan 10;18(1):e0280334. doi: 10.1371/journal.pone.0280334 (PMC9831306; doi:10.1371/journal.pone.0280334)
Supplement: S1 Data — (XLSX) [file pone.0280334.s001.xlsx]

## Sheet: THR Data Set
Patient ID	Surgery Side	Age	Sex/Neuter status	Breed	Weight (lb)	BCS (x/9)	Stand level	1st predicted cup	1st predicted stem	1st predicted head	2nd predicted cup	2nd predicted stem	2nd predicted head	3rd predicted cup	3rd predicted stem	3rd predicted head	Implanted cup	Implanted stem	Implanted head
50879	Left	8	FS	German Shepherd	52	5	60	24 mm BFX	8 BFX	17 MM	24 BFX	7 BFX	17 mm				26 mm BFX	8 BFX	17+6
327752	Right	8	MN	Mix	44	6	40	22 mm BFX	7 BFX	14 MM	22 mm BFX	6 BFX	14 MM				22 mm BFX	7 BFX	14+5
366286	Right	1	FS	Pit Bull Terrier	50	6	60	20 mm BFX	5 BFX	13 mm	22 mm CFX	6 BFX	14 mm		5 BFX		20 mm BFX	6 BFX	13+3
367935	Left	4	FS	Mix	57	5	60	24 mm BFX	8 BFX	17 mm	26 mm BFX	9 BFX					24 mm BFX	8 BFX	17+6
365333	Left	4	MN	Labrador Retriever	90	7	60	26 mm BFX	8 BFX	17 mm	24 mm BFX	7 BFX		28 mm BFX	9 BFX		26 mm BFX	7 BFX	17+3
363410	Right	3	FS	German Shepherd	82	7	80	24 mm BFX	8 BFX	17 mm	26 mm BFX	7 BFX					26 mm BFX	8 BFX	17+6
363189	Right	6	MN	Mix	97	6	40	24 mm BFX	8 BFX	17 mm		7 BFX					24 mm BFX	8 BFX	17+3
362057	Right	5	FS	Neopolitan Mastiff	118	5	60	28 mm BFX	10 BFX Short neck	17 mm	30 mm BFX 17 ID	9 BFX					28 mm BFX	10 BFX	17+3
355320	Right	2	FS	German Shepherd	87	7	60	24 mm BFX	7 BFX	17 mm							24 mm BFX	8 BFX	17+3
363143	Left	3	FS	Shar Pei	39	6	40	20 mm BFX	6 BFX	13 mm	22 mm BFX	7 BFX	14 mm				22 mm BFX	7 BFX	14+5
360255	Right	9 m	MN	Pit bull terrier	73	7	60	22 mm BFX	7 BFX	14 mm	24 mm BFX	8 BFX	17 mm				24 mm BFX	8 BFX	17+3
349291	Left	6	MN	Labrador Retriever	88	6	60	24 mm BFX	7 BFX	17 mm	26 mm BFX	8 BFX					24 mm BFX	7 BFX	17+6
355089	Right	2	MN	Great Pyrenees	118	6	60	24 mm BFX	9 BFX	17 mm	26 mm BFX	8 BF					24 mm BFX	9 BFX	17+0
354260	Left	11	FS	Labrador Retriever	88	7	80	26 mm BFX	8 BFX	17 mm	28 mm BFX	9 BFX					26 mm BFX	7 BFX	17+6
357180	Right	5	MN	Siberian Husky	75	6	60	22 mm BFX	7 BFX	14 mm		6 BFX					22 mm BFX	7 BFX	14+5
357649	Right	3	MN	German Shepherd	61	4	60	24 mm BFX	8 BFX	17 mm		7 BFX					24 mm BFX	8 BFX	17+3
356740	Left	5	FS	Australian Shepherd	50	5	40	22 mm BFX	7 BFX	14 mm		6 BFX					22 mm BFX	7 BFX	14+5
327752	Left	8	MN	Mix	44	6	40	22 mm BFX	7 BFX	14 mm		6 BFX					22 mm BFX	7 BFX	14+3
359490	Right	1	MN	Labrador Retriever	75	7	60	22 mm BFX	6 BFX	14 mm		7 BFX					22 mm BFX	6 BFX	14+7
333957	Left	5	MN	German Shepherd	83	4	60	28 mm BFX	10 BFX	14 mm	26 BFX	9 CFX			9 BFX		28 mm BFX	9 BFX	17 + 0
350040	Left	9 m	MN	Mix	54	5	60	22 mm BFX	7 BFX	14 mm							22 mm BFX	7 BFX	14+5
350040	Right	9 m	MN	Mix	54	5	60	22 mm BFX	7 BFX	14 mm							22 mm BFX	7 BFX	14+5
349291	Right	5	MN	Labrador Retriever	88	6	60	24 mm BFX	7 BFX	17 mm	26 BFX	8 BFX					24 mm BFX	7 BFX	17+3
353149	Right	2	FS	German Shepherd	61	4	60	24 mm BFX	9 BFX	17 mm	26 mm BFX	8 BFX					24 mm BFX	9 BFX	17+0
355089	Left	2	MN	Great Pyrenees	107	5	60	26 mm BFX	9 BFX	17 mm	24 mm BFX	8 BFX			10 BFX		26 mm BFX	9 BFX	17+6
344649	Right	9 m	FS	Mix	44	4	40	22 mm BFX	7 BFX	14 mm		6 BFX					24 mm BFX	7 BFX	17+6
341590	Left	1	FS	Labrador Retriever	65	6	60	22 mm BFX	7 BFX	14 mm							22 mm BFX	7 BFX	14+3
349448	Left	11 m	FS	Labrador Retriever	55	5	60	22 mm BFX	6 BFX	14 mm							22 mm BFX	6 BFX	14+5
348399	Left	4	MI	Mix	51	5	60	20 mm BFX	5 BFX	13 mm	22 mm BFX	6 BFX	14 mm				22 mm BFX	6 BFX	14+5
342879	Left	1	FS	Mix	83	6	60	26mm BFX	9 BFX	17mm	28 mm BFX	10 BFX Short collar					26 mm BFX	9 BFX	17+0
351671	Left	1	MN	Mix	49	5	40	22 mm BFX	6 BFX	14 mm		7 BFX					22 mm BFX	6 BFX	14+5
344170	Right	1	FS	Mix	45	6	40	20 mm BFX	6 bfx	13 mm	22 mm BFX		14 mm				20 mm BFX	6 BFX	13+3
341590	Right	11 m	FS	Labrador Retriever	65	6	60	22 mm BFX	7 BFX	14mm	20 mm BFX	6 BFX	13 mm				22 mm BFX	7 BFX	14+0
346022	Right	5	FS	Golden Retriever	105	9	80	24 mm BFX	7 BFX	17 mm	22 mm BFX	8 BFX	14 mm				24 mm BFX	8 BFX	17+6
339412	Left	1	FS	Mix	56	5	60	22 mm BFX	7 BFX	14 mm	24 mm BFX		17 mm				22 mm BFX	7 BFX	14+0
338614	Right	2	MN	German Shepherd	67	5	60	26mm BFX	8 BFX	17 mm							26 mm BFX	8 BFX	17+0
50865	Left	3	FS	Mix	54	5	40	22 mm BFX	6 BFX	14 mm		7 BFX	17 mm				22 mm BFX	6 BFX	14+5
341320	Right	1	FS	Mix	44	5	40	22 mm BFX	6 BFX	14 mm		6 CFX					20 mm BFX	6 BFX	13+3
344170	Left	1	FS	Mix	45	6	40	22 mm BFX	6 BFX	14 mm	20 mm BFX		13 mm				20 mm BFX	6 BFX	13+3
54656	Right	8	MN	Golden Retriever	77	6	60	26 mm BFX	8 BFX	17 mm	28 mm BFX						26 mm BFX	8 BFX	17+3
342879	Right	1	FS	Mix	83	6	60	28 mm BFX	10 BFX Short trunnion	17 mm	26 mm BFX	11 BFX Short trunnion					26 mm BFX	9 BFX	17+3
341337	Right	4	FS	Labrador Retriever	51	5	40	24 mm BFX	7 BFX	17 mm	22 BFX						24 mm BFX	7 BFX	17+6
341097	Right	7 m	MN	Rottweiler	79	7	60	26 mm BFX	8 BFX	17 mm	28 mm BFX	9 BFX					26 mm BFX	9 BFX	17+0
339048	Left	8	MI	Labrador Retriever	117	7	60	30 mm BFX	9 BFX	17 mm	28 mm BFX	10 BFX					28 mm BFX	10 BFX	17+3
336814	Left	1	FS	German Shepherd	53	4	60	24 mm BFX	8 BFX	17 mm	26 mm BFX	9 BFX					24 mm BFX	8 BFX	17+0
337222	Left	8 m	MI	Rottweiler	73	5	60	26 mm BFX	8 BFX	17 mm	24 mm BFX	9 BFX		28 mm BFX			26 mm BFX	8 BFX	17+0
41924	Right	8	MN	Pit bull terrier	62	4	40	24 mm BFX	7 FX	17 mm		8 BFX					24 mm BFX	7 BFX	17+6
333965	Left	1	FS	German Shepherd	67	4	60	26 mm BFX	8 BFX	17 mm	28 mm BFX	9 BFX			8 CFX		26 mm BFX	8 BFX	17+0
333743	Right	1	MN	Staffordshire terrier	64	7	40	24 mm BFX	8 BFX	17 mm	22 mm BFX	7 BFX	14 mm				24 mm BFX	8 BFX	17+0
322206	Right	1	MI	Great Pyrenees	85	4	40	26 mm BFX	9 BFX	17 mm	28 mm BFX	10 BFX			9 BFX		26 mm BFX	9 BFX	17+0
329798	Left	1	MN	Mix	35	4	20	22 mm BFX	7 BFX	14 mm	20 mm BFX	6 BFX	13 mm				22 mm BFX	6 BFX	14+5
330212	Left	11 m	FS		61	6	60	22 mm BFX	7 BFX	14 mm	24 mm BFX	8 BFX	17 mm				24 mm BFX	7 BFX	17+6
